# Supplementary material for: Extreme Hypoxia Causing Brady-Arrythmias During Apnea in Elite Breath-Hold Divers
Source: Front Physiol. 2021 Dec 3;12:712573. doi: 10.3389/fphys.2021.712573 (PMC8678416; doi:10.3389/fphys.2021.712573)
Supplement: Supplementary file 1 [file Data_Sheet_1.zip]

Archive with 13 entries (13 files):
- ECG recorded at 25 mm pr s during pool apnea/Subject 1 image 1.JPG
- ECG recorded at 25 mm pr s during pool apnea/Subject 1 image 2.JPG
- ECG recorded at 25 mm pr s during pool apnea/Subject 1 image 3.JPG
- ECG recorded at 25 mm pr s during pool apnea/Subject 2 image 1.JPG
- ECG recorded at 25 mm pr s during pool apnea/Subject 2 image 2.JPG
- ECG recorded at 25 mm pr s during pool apnea/Subject 2 image 3.JPG
- ECG recorded at 25 mm pr s during pool apnea/Subject 2 image 4.JPG
- ECG recorded at 25 mm pr s during pool apnea/Subject 2 image 5.JPG
- ECG recorded at 25 mm pr s during pool apnea/Subject 3 image 1.JPG
- ECG recorded at 25 mm pr s during pool apnea/Subject 3 image 2.JPG
- ECG recorded at 25 mm pr s during pool apnea/Subject 4 image 1.JPG
- ECG recorded at 25 mm pr s during pool apnea/Subject 4 image 2.JPG
- ECG recorded at 25 mm pr s during pool apnea/Subject 4 image 3.JPG
