# Supplementary material for: Extreme Hypoxia Causing Brady-Arrythmias During Apnea in Elite Breath-Hold Divers
Source: Front Physiol. 2021 Dec 3;12:712573. doi: 10.3389/fphys.2021.712573 (PMC8678416; doi:10.3389/fphys.2021.712573)
Supplement: Supplementary file 2 [file Data_Sheet_2.zip]

Archive with 154 entries (149 files):
- EKG blindede/.DS_Store
- EKG blindede/Subject 1 rest + max apnoea/
- EKG blindede/Subject 1 rest + max apnoea/.DS_Store
- EKG blindede/Subject 1 rest + max apnoea/1 max apnoea aVF.pdf
- EKG blindede/Subject 1 rest + max apnoea/1 max apnoea aVL.pdf
- EKG blindede/Subject 1 rest + max apnoea/1 max apnoea aVR.pdf
- EKG blindede/Subject 1 rest + max apnoea/1 max apnoea I.pdf
- EKG blindede/Subject 1 rest + max apnoea/1 max apnoea II.pdf
- EKG blindede/Subject 1 rest + max apnoea/1 max apnoea III.pdf
- EKG blindede/Subject 1 rest + max apnoea/1 max apnoea V1.pdf
- EKG blindede/Subject 1 rest + max apnoea/1 max apnoea V2.pdf
- EKG blindede/Subject 1 rest + max apnoea/1 max apnoea V3.pdf
- EKG blindede/Subject 1 rest + max apnoea/1 max apnoea V4.pdf
- EKG blindede/Subject 1 rest + max apnoea/1 max apnoea V5.pdf
- EKG blindede/Subject 1 rest + max apnoea/1 max apnoea V6.pdf
- EKG blindede/Subject 1 rest + max apnoea/1 rest aVF.pdf
- EKG blindede/Subject 1 rest + max apnoea/1 rest aVL.pdf
- EKG blindede/Subject 1 rest + max apnoea/1 rest aVR.pdf
- EKG blindede/Subject 1 rest + max apnoea/1 rest I.pdf
- EKG blindede/Subject 1 rest + max apnoea/1 rest II.pdf
- EKG blindede/Subject 1 rest + max apnoea/1 rest III.pdf
- EKG blindede/Subject 1 rest + max apnoea/1 rest V1.pdf
- EKG blindede/Subject 1 rest + max apnoea/1 rest V2.pdf
- EKG blindede/Subject 1 rest + max apnoea/1 rest V3.pdf
- EKG blindede/Subject 1 rest + max apnoea/1 rest V4.pdf
- EKG blindede/Subject 1 rest + max apnoea/1 rest V5.pdf
- EKG blindede/Subject 1 rest + max apnoea/1 rest V6.pdf
- EKG blindede/Subject 2 rest + max apnoea/
- EKG blindede/Subject 2 rest + max apnoea/.DS_Store
- EKG blindede/Subject 2 rest + max apnoea/2 max apnoea aVF.pdf
- EKG blindede/Subject 2 rest + max apnoea/2 max apnoea aVL.pdf
- EKG blindede/Subject 2 rest + max apnoea/2 max apnoea aVR.pdf
- EKG blindede/Subject 2 rest + max apnoea/2 max apnoea I.pdf
- EKG blindede/Subject 2 rest + max apnoea/2 max apnoea II.pdf
- EKG blindede/Subject 2 rest + max apnoea/2 max apnoea III.pdf
- EKG blindede/Subject 2 rest + max apnoea/2 max apnoea V1.pdf
- EKG blindede/Subject 2 rest + max apnoea/2 max apnoea V2.pdf
- EKG blindede/Subject 2 rest + max apnoea/2 max apnoea V3.pdf
- EKG blindede/Subject 2 rest + max apnoea/2 max apnoea V4.pdf
- EKG blindede/Subject 2 rest + max apnoea/2 max apnoea V5.pdf
- EKG blindede/Subject 2 rest + max apnoea/2 max apnoea V6.pdf
- EKG blindede/Subject 2 rest + max apnoea/2 rest aVF.pdf
- EKG blindede/Subject 2 rest + max apnoea/2 rest aVL.pdf
- EKG blindede/Subject 2 rest + max apnoea/2 rest aVR.pdf
- EKG blindede/Subject 2 rest + max apnoea/2 rest I.pdf
- EKG blindede/Subject 2 rest + max apnoea/2 rest II.pdf
- EKG blindede/Subject 2 rest + max apnoea/2 rest III.pdf
- EKG blindede/Subject 2 rest + max apnoea/2 rest V1.pdf
- EKG blindede/Subject 2 rest + max apnoea/2 rest V2.pdf
- EKG blindede/Subject 2 rest + max apnoea/2 rest V3.pdf
- EKG blindede/Subject 2 rest + max apnoea/2 rest V4.pdf
- EKG blindede/Subject 2 rest + max apnoea/2 rest V5.pdf
- EKG blindede/Subject 3 rest + max apnoea/
- EKG blindede/Subject 3 rest + max apnoea/.DS_Store
- EKG blindede/Subject 3 rest + max apnoea/3 max apnoea aVF no 2.pdf
- EKG blindede/Subject 3 rest + max apnoea/3 max apnoea aVF.pdf
- EKG blindede/Subject 3 rest + max apnoea/3 max apnoea aVL no 2.pdf
- EKG blindede/Subject 3 rest + max apnoea/3 max apnoea aVL.pdf
- EKG blindede/Subject 3 rest + max apnoea/3 max apnoea aVR no 2.pdf
- EKG blindede/Subject 3 rest + max apnoea/3 max apnoea aVR.pdf
- EKG blindede/Subject 3 rest + max apnoea/3 max apnoea I no 2.pdf
- EKG blindede/Subject 3 rest + max apnoea/3 max apnoea I.pdf
- EKG blindede/Subject 3 rest + max apnoea/3 max apnoea II no 2.pdf
- EKG blindede/Subject 3 rest + max apnoea/3 max apnoea II.pdf
- EKG blindede/Subject 3 rest + max apnoea/3 max apnoea III no 2.pdf
- EKG blindede/Subject 3 rest + max apnoea/3 max apnoea III.pdf
- EKG blindede/Subject 3 rest + max apnoea/3 max apnoea V1 no 2.pdf
- EKG blindede/Subject 3 rest + max apnoea/3 max apnoea V1.pdf
- EKG blindede/Subject 3 rest + max apnoea/3 max apnoea V2 no 2.pdf
- EKG blindede/Subject 3 rest + max apnoea/3 max apnoea V2.pdf
- EKG blindede/Subject 3 rest + max apnoea/3 max apnoea V3 no 2.pdf
- EKG blindede/Subject 3 rest + max apnoea/3 max apnoea V3.pdf
- EKG blindede/Subject 3 rest + max apnoea/3 max apnoea V4 no 2.pdf
- EKG blindede/Subject 3 rest + max apnoea/3 max apnoea V4.pdf
- EKG blindede/Subject 3 rest + max apnoea/3 max apnoea V5 no 2.pdf
- EKG blindede/Subject 3 rest + max apnoea/3 max apnoea V5.pdf
- EKG blindede/Subject 3 rest + max apnoea/3 max apnoea V6 no 2.pdf
- EKG blindede/Subject 3 rest + max apnoea/3 max apnoea V6.pdf
- EKG blindede/Subject 3 rest + max apnoea/3 rest aVF.pdf
- EKG blindede/Subject 3 rest + max apnoea/3 rest aVL.pdf
- EKG blindede/Subject 3 rest + max apnoea/3 rest aVR.pdf
- EKG blindede/Subject 3 rest + max apnoea/3 rest I.pdf
- EKG blindede/Subject 3 rest + max apnoea/3 rest II.pdf
- EKG blindede/Subject 3 rest + max apnoea/3 rest III.pdf
- EKG blindede/Subject 3 rest + max apnoea/3 rest V1.pdf
- EKG blindede/Subject 3 rest + max apnoea/3 rest V2.pdf
- EKG blindede/Subject 3 rest + max apnoea/3 rest V3.pdf
- EKG blindede/Subject 3 rest + max apnoea/3 rest V4.pdf
- EKG blindede/Subject 3 rest + max apnoea/3 rest V5.pdf
- EKG blindede/Subject 3 rest + max apnoea/3 rest V6.pdf
- EKG blindede/Subject 4 rest + max apnoea/
- EKG blindede/Subject 4 rest + max apnoea/.DS_Store
- EKG blindede/Subject 4 rest + max apnoea/4 max apnoea aVF no 2.pdf
- EKG blindede/Subject 4 rest + max apnoea/4 max apnoea aVF.pdf
- EKG blindede/Subject 4 rest + max apnoea/4 max apnoea aVL no 2.pdf
- EKG blindede/Subject 4 rest + max apnoea/4 max apnoea aVL.pdf
- EKG blindede/Subject 4 rest + max apnoea/4 max apnoea aVR no 2.pdf
- EKG blindede/Subject 4 rest + max apnoea/4 max apnoea aVR.pdf
- EKG blindede/Subject 4 rest + max apnoea/4 max apnoea I no 2.pdf
- EKG blindede/Subject 4 rest + max apnoea/4 max apnoea I.pdf
- EKG blindede/Subject 4 rest + max apnoea/4 max apnoea II no 2.pdf
- EKG blindede/Subject 4 rest + max apnoea/4 max apnoea II.pdf
- EKG blindede/Subject 4 rest + max apnoea/4 max apnoea III no 2.pdf
- EKG blindede/Subject 4 rest + max apnoea/4 max apnoea III.pdf
- EKG blindede/Subject 4 rest + max apnoea/4 max apnoea V1 no 2.pdf
- EKG blindede/Subject 4 rest + max apnoea/4 max apnoea V1.pdf
- EKG blindede/Subject 4 rest + max apnoea/4 max apnoea V2 no 2.pdf
- EKG blindede/Subject 4 rest + max apnoea/4 max apnoea V2.pdf
- EKG blindede/Subject 4 rest + max apnoea/4 max apnoea V3 no 2.pdf
- EKG blindede/Subject 4 rest + max apnoea/4 max apnoea V3.pdf
- EKG blindede/Subject 4 rest + max apnoea/4 max apnoea V4 no 2.pdf
- EKG blindede/Subject 4 rest + max apnoea/4 max apnoea V4.pdf
- EKG blindede/Subject 4 rest + max apnoea/4 max apnoea V5 no 2.pdf
- EKG blindede/Subject 4 rest + max apnoea/4 max apnoea V5.pdf
- EKG blindede/Subject 4 rest + max apnoea/4 max apnoea V6 no 2.pdf
- EKG blindede/Subject 4 rest + max apnoea/4 max apnoea V6.pdf
- EKG blindede/Subject 4 rest + max apnoea/4 rest aVF.pdf
- EKG blindede/Subject 4 rest + max apnoea/4 rest aVL.pdf
- EKG blindede/Subject 4 rest + max apnoea/4 rest aVR.pdf
- EKG blindede/Subject 4 rest + max apnoea/4 rest I.pdf
- EKG blindede/Subject 4 rest + max apnoea/4 rest II.pdf
- EKG blindede/Subject 4 rest + max apnoea/4 rest III.pdf
- EKG blindede/Subject 4 rest + max apnoea/4 rest V1.pdf
- EKG blindede/Subject 4 rest + max apnoea/4 rest V2.pdf
- EKG blindede/Subject 4 rest + max apnoea/4 rest V3.pdf
- EKG blindede/Subject 4 rest + max apnoea/4 rest V4.pdf
- EKG blindede/Subject 4 rest + max apnoea/4 rest V5.pdf
- EKG blindede/Subject 4 rest + max apnoea/4 rest V6.pdf
- EKG blindede/Subject 5 rest + max apnoea/
- EKG blindede/Subject 5 rest + max apnoea/.DS_Store
- EKG blindede/Subject 5 rest + max apnoea/5 max apnoea aVF.pdf
- EKG blindede/Subject 5 rest + max apnoea/5 max apnoea aVL.pdf
- EKG blindede/Subject 5 rest + max apnoea/5 max apnoea aVR.pdf
- EKG blindede/Subject 5 rest + max apnoea/5 max apnoea I.pdf
- EKG blindede/Subject 5 rest + max apnoea/5 max apnoea II.pdf
- EKG blindede/Subject 5 rest + max apnoea/5 max apnoea III.pdf
- EKG blindede/Subject 5 rest + max apnoea/5 max apnoea V1.pdf
- EKG blindede/Subject 5 rest + max apnoea/5 max apnoea V2.pdf
- EKG blindede/Subject 5 rest + max apnoea/5 max apnoea V3.pdf
- EKG blindede/Subject 5 rest + max apnoea/5 max apnoea V4.pdf
- EKG blindede/Subject 5 rest + max apnoea/5 max apnoea V5.pdf
- EKG blindede/Subject 5 rest + max apnoea/5 max apnoea V6.pdf
- EKG blindede/Subject 5 rest + max apnoea/5 rest aVF.pdf
- EKG blindede/Subject 5 rest + max apnoea/5 rest aVL.pdf
- EKG blindede/Subject 5 rest + max apnoea/5 rest aVR.pdf
- EKG blindede/Subject 5 rest + max apnoea/5 rest I.pdf
- EKG blindede/Subject 5 rest + max apnoea/5 rest II.pdf
- EKG blindede/Subject 5 rest + max apnoea/5 rest III.pdf
- EKG blindede/Subject 5 rest + max apnoea/5 rest V1.pdf
- EKG blindede/Subject 5 rest + max apnoea/5 rest V2.pdf
- EKG blindede/Subject 5 rest + max apnoea/5 rest V3.pdf
- EKG blindede/Subject 5 rest + max apnoea/5 rest V4.pdf
- EKG blindede/Subject 5 rest + max apnoea/5 rest V5.pdf
- EKG blindede/Subject 5 rest + max apnoea/5 rest V6.pdf
